# Supplementary material for: Increase in secreted airway mucins and partial Muc5b STAT6/FoxA2 regulation during Pneumocystis primary infection
Source: Sci Rep. 2019 Feb 14;9:2078. doi: 10.1038/s41598-019-39079-4 (PMC6376022; doi:10.1038/s41598-019-39079-4)
Supplement: Supplementary file 2 — Data for each figure [file 41598_2019_39079_MOESM2_ESM.xlsx]

## Sheet: Figure 1B
Pc(-)	Pc(+)
0.868947	1.34342
0.725231	1.47158
0.62792	1.75893
0.887655	1.35729
0.6929	1.59321
0.65298	1.42891
0.71923	1.36921
0.7829	1.42657

## Sheet: Figure 2
Figure 2A
Day	Pc(-)				Pc(+)
45	1	1.002	1.1	1.04957	0.41782	2.58641	3.15131	2.0527
60	1	0.9	1.1	1	0.868792	1.08079	0.967332	2.9128
75	1	1.02	1	1	3.67564	2.71884	7.45389	4.6152
Figure 2B
Day	Pc(-)				Pc(+)
45	1	1.1	1	1	0.735513	0.467899	0.6147	0.659
60	1.1	1	1	1.2	1.28188	1.0295	1.17276	1.16143
75	1	1	1.2	1	1.39437	1.956	1.60053	2
Figure 2C
Day	Pc(-)				Pc(+)
45	1.09809	1.24833	0.72951	1.04957	1.34723	5.40764	0.0676859	0.436786
60	2.07772	0.714497	0.673617	1.1437	0.503478	1.58557	44.4774	16.7955
75	3.53694	1.10765	0.830758	0.307253	3.5247	70.1563	122.149	65.334
Figure 2D
Day	Pc(-)				Pc(+)
45	1.2341	1.1	1	1	1.73805	2.95412	1.52823	1
60	1.1	1	1	1.2	3.24069	3.86403	4.10241	1.612
75	1.5	1	1.2	1	3.67109	3.31591	4.24797	3.54539

## Sheet: Figure 3
Figure 3B
Day	Pc(-)				Pc(+)
45	1.39857	0.68	0.33	0.48		4.48667	4.56	2.468
60	2.33	0.395	0.4	0.7		0	3.57	0.1
75	1.67	0.695	0.4	1.05		2.6	4.84	17.2683
Figure 3C
Day	Pc(-)				Pc(+)
45	0.1811	0.6582	0.3475	1.722	0.4986	1.188	2.131	1.696
60	0.04	0.1753	0.804	0.46	3.36	1.069	0.7317	0.7471
75	0.3389	0.5278	0.7836	0.3356	0.3664	0.2744	1.161	4.249

## Sheet: Figure 4
Pc-S	Pc+S	Pc-K	Pc+K
1	1.47218	0.122013	0.686646
1	1.65571	1.36031	1.21795
1	1.57279	0.499814	0.946661
1	1.78756	0.291589	1.26066

## Sheet: Figure 5
Figure 5B
Pc(-)	Pc(+)	Pc(-)K	Pc(+)K
1.1	11.6442	0.291495	0.231895
1	4.59971	0.0347112	1.68359
1	3.13083	0.022664	1.18226
1	3.62139	0.11629	0.123411
Figure 5C
Pc(-)	Pc(+)	Pc(-)K	Pc(+)K
1.1	1.5	0.9	0.85
1	2	1	1.3
1	1.8	1.1	1.2
1	2	1.2	1.3

## Sheet: Figure 6
Figure 6B
Group	IgG					FoxA2
Pc(-)	1.52934	4.58176	0.902764	8.68288	10.7399	47.986	24.9649	20.006	32.6327	30.7514
Pc(+)	2.93444	2.19442	2.06357	3.42806	3.39549	3.58086	14.4208	9.74102	21.9566	19.7672
Pc(-)K	7.54195	8.44708	7.73872	7.73845	10	56.8319	43.5606	35.9482	26.8685	40.5
Pc(+)K	6.91475	5.40367	4.68943	4.56071	5.4	40.9694	14.5156	32.8895	10.3414	24.5
Figure 6C
Pc(-)	Pc(+)	Pc(-)K	Pc(+)K
1	1.20729	0.540279	0.32014
1	0.635858	0.22559	0.233546
1	0.220183	0.81923	1.13428
1	0.107167	0.73021	0.544037
Figure 6D
Pc(-)	Pc(+)	Pc(-)K	Pc(+)K
1	1.20729	0.8	0.32014
1.2	1.2	0.8	0.6
1	0.6	0.337674	1.13428
1	0.7	0.621448	0.544037
Figure 6E
Pc(-)	Pc(+)	Pc(-)K	Pc(+)K
1	0.2	0.8	0.8
1.1	0.4	0.9	0.6
1.1	0.6	0.86	1.13428
1	0.7	0.95	0.544037

## Sheet: Pneumocystis burden
Pc(-)	Pc(+)	Pc(+)K
0	243.048	556.207
0	69.0815	880.063
0	369.931	587.95
0	739.36	127.844
	977.204
